# Supplementary material for: Orai3 mediates Orai channel remodelling to activate fibroblast in pulmonary fibrosis
Source: J Cell Mol Med. 2022 Sep 20;26(19):4974–85. doi: 10.1111/jcmm.17516 (PMC9549502; doi:10.1111/jcmm.17516)
Supplement: Supplementary file 1 — Figure S1 [file JCMM-26-4974-s001.zip]

Archive with 2 entries (2 files):
- JCMM_17516_fig S1.jpg
- Supplement fig 1.docx
